# Supplementary material for: The causal mutation leading to sweetness in modern white lupin cultivars
Source: Sci Adv. 2023 Aug 4;9(31):eadg8866. doi: 10.1126/sciadv.adg8866 (PMC10403207; doi:10.1126/sciadv.adg8866)
Supplement: Supplementary file 2 — Tables S1 to S5 [file sciadv.adg8866_tables_s1_to_s5.zip]

Archive with 5 entries (5 files):
- adg8866_Table_S1.xlsx
- adg8866_Table_S2.xlsx
- adg8866_Table_S3.xlsx
- adg8866_Table_S4.xlsx
- adg8866_Table_S5.xlsx
