# Supplementary material for: The causal mutation leading to sweetness in modern white lupin cultivars
Source: Sci Adv. 2023 Aug 4;9(31):eadg8866. doi: 10.1126/sciadv.adg8866 (PMC10403207; doi:10.1126/sciadv.adg8866)
Supplement: Supplementary file 2 — Tables S1 to S5 [file sciadv.adg8866_tables_s1_to_s5.zip › adg8866_Table_S1.xlsx]

## Sheet: Table S1
Table S1. Genotyping and phenotyping of a white lupin diversity panel comprising 150 individuals. Genotyping was performed by Sanger sequencing. The position of each SNP on chromosome 18 in the Amiga reference genome (ref. 16 – Hufnagel, et al., 2020) is noted in parenthesis. Alkaloid status and presence of metabolic markers for pauper in leaf tissues was determined by LC-MS. CV, cultivar; XD, cr…
Maternal line	Line type	Counrty of origin	Included in panel as	Individual	SNP_1 (Lalb_Chr18_12359695)	SNP_2 (Lalb_Chr18_12359687)	SNP_3 (Lalb_Chr18_12357535)	SNP_4 (Lalb_Chr18_12357400)	Alkaloid status	Pauper metabolites
Peloponnes	CO	Greece	Bitter line	95091_1	G/G	T/T	A/A	G/A	Bitter	No
				95091_2	G/A	T/T	G/A	G/G	Bitter	No
				95091_3	G/G	T/T	A/A	G/A	Bitter	No
				95091_4	G/G	T/T	A/A	A/A	Bitter	No
				95091_5	G/A	A/T	G/A	G/A	Bitter	No
				95091_6	G/G	T/T	A/A	A/A	Bitter	No
				95091_7	G/G	T/T	A/A	A/A	Bitter	No
				95091_8	A/A	T/T	G/G	A/A	Bitter	No
				95091_9	A/A	T/T	G/G	A/A	Bitter	No
Sacavem	CO	Portugal	Bitter line	95099_1	G/G	T/T	A/A	A/A	Bitter	No
				95099_2	G/A	T/T	G/A	A/A	Bitter	No
				95099_3	A/A	T/T	G/G	G/G	Bitter	No
				95099_4	G/G	T/T	A/A	A/A	Bitter	No
				95099_5	A/A	T/T	G/G	A/A	Bitter	No
				95099_6	G/A	T/T	G/A	G/G	Bitter	No
LA-20	LR	Spain	Bitter line	95103_1	G/A	T/T	G/A	G/A	Bitter	No
				95103_2	A/A	T/T	G/G	G/G	Bitter	No
				95103_3	G/A	T/T	G/A	G/A	Bitter	No
				95103_4	A/A	T/T	G/G	G/G	Bitter	No
				95103_5	G/A	T/T	G/G	G/G	Bitter	No
				95103_6	A/A	T/T	G/G	G/G	Bitter	No
				95103_7	A/A	T/T	G/G	G/G	Bitter	No
Population-84094	LR	Spain	Bitter line	95129_1	G/A	T/T	G/A	G/G	Bitter	No
				95129_2	A/A	T/T	G/G	G/G	Bitter	No
				95129_3	A/A	T/T	A/A	A/A	Bitter	No
				95129_4	A/A	T/T	G/G	G/G	Bitter	No
				95129_5	A/A	T/T	G/G	G/G	Bitter	No
				95129_6	A/A	T/T	G/G	G/G	Bitter	No
				95129_7	G/A	T/T	A/A	A/A	Bitter	No
Population-187	CO	Spain	Bitter line	95138_1	A/A	T/T	A/A	A/A	Bitter	No
				95138_2	A/A	T/T	A/A	A/A	Bitter	No
				95138_3	G/A	T/T	A/A	A/A	Bitter	No
				95138_4	G/A	T/T	A/A	A/A	Bitter	No
				95138_5	A/A	T/T	A/A	A/A	Bitter	No
				95138_6	A/A	T/T	A/A	A/A	Bitter	No
				95138_7	G/A	T/T	A/A	A/A	Bitter	No
				95138_8	A/A	T/T	A/A	A/A	Bitter	No
				95138_9	A/A	T/T	A/A	A/A	Bitter	No
P.21525	LR	Chile	Pauper sweet line	95234_1	G/G	A/A	A/A	A/A	Sweet	Yes
				95234_2	G/G	A/A	A/A	A/A	Sweet	Yes
				95234_3	G/G	T/T	A/A	A/A	Bitter	No
				95234_4	G/G	A/A	A/A	A/A	Sweet	Yes
				95234_5	G/G	A/A	A/A	A/A	Sweet	Yes
				95234_6	G/G	A/A	A/A	A/A	Sweet	Yes
Pop.2579	CO	Israel	Bitter line	95251_1	A/A	T/T	G/G	G/G	Bitter	No
				95251_2	A/A	T/T	G/G	G/G	Bitter	No
				95251_3	A/A	T/T	G/G	G/G	Bitter	No
				95251_4	A/A	T/T	G/G	G/G	Bitter	No
				95251_5	A/A	T/T	G/G	G/G	Bitter	No
				95251_6	G/A	T/T	G/A	G/A	Bitter	No
				95251_7	A/A	T/T	G/G	G/G	Bitter	No
Pop.Tenerife 2	CO	Spain	Bitter line	95272_1	A/A	T/T	G/G	G/G	Bitter	No
				95272_2	G/A	A/T	G/A	G/A	Bitter	No
				95272_3	G/A	T/T	G/A	G/G	Bitter	No
				95272_4	G/G	T/T	A/A	G/G	Bitter	No
				95272_5	G/G	A/T	G/A	G/A	Bitter	No
				95272_6	G/G	T/T	A/A	G/G	Bitter	No
				95272_7	A/A	T/T	G/G	G/G	Bitter	No
				95272_8	A/A	T/T	G/G	G/G	Bitter	No
				95272_9	G/A	T/T	G/A	G/G	Bitter	No
BGR 6305	CV	Israel	Bitter line	95275_1	G/G	T/T	A/A	A/A	Bitter	No
				95275_2	G/G	T/T	A/A	A/A	Bitter	No
				95275_3	G/A	T/T	A/A	A/A	Bitter	No
				95275_4	G/G	T/T	A/A	G/G	Bitter	No
				95275_5	G/A	T/T	A/A	G/A	Bitter	No
				95275_6	G/G	T/T	A/A	G/G	Bitter	No
				95275_7	A/A	T/T	A/A	A/A	Sweet	No
				95275_8	G/G	T/T	A/A	A/A	Bitter	No
BGR 6325	CV	Italy	Bitter line	95277_1	G/G	T/T	A/A	A/A	Bitter	No
				95277_2	G/G	T/T	A/A	A/A	Bitter	No
				95277_3	G/G	T/T	A/A	G/G	Bitter	No
				95277_4	G/G	T/T	A/A	A/A	Bitter	No
				95277_5	G/G	T/T	A/A	G/A	Bitter	No
				95277_6	G/G	T/T	A/A	G/G	Bitter	No
				95277_7	G/G	A/T	A/A	A/A	Bitter	No
Blanka	CV	Germany	Bitter line	95408_1	G/G	T/T	A/A	A/A	Bitter	No
				95408_2	G/G	T/T	A/A	A/A	Bitter	No
				95408_3	G/G	T/T	A/A	A/A	Bitter	No
				95408_4	G/G	T/T	A/A	A/A	Bitter	No
				95408_5	G/G	T/T	A/A	A/A	Bitter	No
				95408_6	G/G	T/T	A/A	A/A	Bitter	No
Kijewskij Mutant	CV	Ukraine	Pauper sweet line	95413_1	G/G	A/A	A/A	A/A	Sweet	Yes
				95413_2	G/G	A/A	A/A	A/A	Sweet	Yes
				95413_3	G/G	A/A	A/A	A/A	Sweet	Yes
				95413_4	G/G	A/A	A/A	A/A	Sweet	Yes
				95413_5	G/G	A/A	A/A	A/A	Sweet	Yes
				95413_6	G/G	A/A	A/A	A/A	Sweet	Yes
Bialorus-1	XD	Ukraine	Sweet line	95414_1	G/G	A/T	A/A	A/A	Bitter	No
				95414_2	G/G	A/A	A/A	A/A	Sweet	Yes
				95414_3	G/G	A/A	A/A	A/A	Sweet	Yes
				95414_4	G/G	A/A	A/A	A/A	Sweet	Yes
				95414_5	G/G	A/T	A/A	G/A	Bitter	No
				95414_6	G/G	A/A	A/A	A/A	Sweet	Yes
				95414_7	G/G	A/A	A/A	A/A	Sweet	Yes
Bialorus-2	XD	Ukraine	Sweet line	95415_1	G/A	A/T	G/A	G/A	Bitter	No
				95415_2	G/G	A/A	A/A	A/A	Sweet	Yes
				95415_3	G/G	A/A	A/A	A/A	Sweet	Yes
				95415_4	G/G	A/A	A/A	A/A	Sweet	Yes
				95415_5	G/G	A/A	A/A	A/A	Sweet	Yes
				95415_6	G/G	A/A	A/A	A/A	Sweet	Yes
Volodia	CV	Germany	Non-pauper sweet line	95431_1	G/G	A/T	A/A	G/A	Bitter	No
				95431_2	G/G	A/A	A/A	A/A	Sweet	Yes
				95431_3	G/G	A/T	G/A	G/A	Bitter	No
				95431_4	G/G	A/A	A/A	A/A	Sweet	Yes
				95431_5	G/G	A/A	A/A	A/A	Sweet	Yes
				95431_6	G/G	A/A	A/A	A/A	Sweet	Yes
				95431_7	G/G	A/A	A/A	A/A	Sweet	Yes
Lutrop	CV	France	Sweet line	95445_1	G/A	A/T	G/A	A/A	Bitter	No
				95445_2	G/G	A/T	A/A	A/A	Bitter	No
				95445_3	G/G	A/A	A/A	A/A	Sweet	Yes
				95445_4	G/G	A/A	A/A	A/A	Sweet	Yes
				95445_5	G/G	A/A	A/A	A/A	Sweet	Yes
				95445_6	G/G	A/A	A/A	A/A	Sweet	Yes
Tombowskij Skorospielyj	CV	USSR	Non-pauper sweet line	95454_1	G/G	T/T	A/A	A/A	Bitter	No
				95454_2	G/G	T/T	A/A	A/A	Bitter	No
				95454_3	G/G	T/T	A/A	A/A	Bitter	No
				95454_4	G/G	T/T	A/A	A/A	Bitter	No
				95454_5	G/G	T/T	A/A	A/A	Sweet	No
				95454_6	G/G	T/T	A/A	A/A	Sweet	No
				95454_7	G/G	A/A	A/A	A/A	Sweet	Yes
WTD 393 Pikador	XD	Poland	Bitter line	95469_1	G/G	T/T	A/A	A/A	Bitter	No
				95469_2	G/A	T/T	G/A	G/A	Bitter	No
				95469_3	G/G	T/T	A/A	A/A	Sweet	No
				95469_4	G/A	T/T	G/A	G/A	Sweet	No
				95469_5	G/G	T/T	A/A	A/A	Sweet	No
				95469_6	G/G	T/T	A/A	A/A	Sweet	No
				95469_7	G/A	T/T	G/A	G/A	Bitter	No
				95469_8	G/G	T/T	A/A	A/A	Sweet	No
				95469_9	G/A	T/T	G/A	G/A	Sweet	No
Nahrquell	CV	Germany	Non-pauper sweet line	95509_1	G/G	T/T	A/A	A/A	Bitter	No
				95509_2	G/G	T/T	A/A	A/A	Bitter	No
				95509_3	A/A	T/T	A/A	A/A	Bitter	No
				95509_4	G/G	T/T	A/A	A/A	Bitter	No
				95509_5	G/G	T/T	A/A	A/A	Bitter	No
				95509_6	G/G	T/T	A/A	A/A	Bitter	No
Amiga	CV	Chile	Pauper sweet line	AMIGA_1	G/G	A/A	A/A	A/A	Sweet	Yes
				AMIGA_2	G/G	A/A	A/A	A/A	Sweet	Yes
				AMIGA_3	G/G	A/A	A/A	A/A	Sweet	Yes
Dieta	CV	Ukraine	Non-pauper sweet line	DIETA_1	G/G	T/T	A/A	A/A	Sweet	No
				DIETA_2	G/G	T/T	A/A	A/A	Sweet	No
				DIETA_3	G/G	T/T	A/A	A/A	Sweet	No
Graecus	CO	Greece	Bitter line	GRAEC_1	A/A	T/T	G/G	G/G	Bitter	No
				GRAEC_2	A/A	T/T	G/G	G/G	Bitter	No
				GRAEC_3	A/A	T/T	G/G	G/G	Bitter	No
P27174	LR	Ethiopia	Bitter line	P27174_1	A/A	T/T	G/G	G/G	Bitter	No
				P27174_2	A/A	T/T	G/G	G/G	Bitter	No
				P27174_3	A/A	T/T	G/G	G/G	Bitter	No
Start	CV	USSR	Non-pauper sweet line	START_1	G/G	T/T	A/A	A/A	Bitter	No
				START_2	G/G	T/T	A/A	A/A	Bitter	No
				START_3	G/G	T/T	A/A	A/A	Sweet	No
