# Supplementary material for: The causal mutation leading to sweetness in modern white lupin cultivars
Source: Sci Adv. 2023 Aug 4;9(31):eadg8866. doi: 10.1126/sciadv.adg8866 (PMC10403207; doi:10.1126/sciadv.adg8866)
Supplement: Supplementary file 2 — Tables S1 to S5 [file sciadv.adg8866_tables_s1_to_s5.zip › adg8866_Table_S2.xlsx]

## Sheet: Table S2
Table S2. Genotyping and phenotyping of the expanded white lupin diversity panel comprising 227 lines. Genotyping was performed by SeqSNP and alkaloid status was scored using the Dragendorff test. The position of each SNP on chromosome 18 in the Amiga reference genome (ref. 16 – Hufnagel, et al., 2020) is noted in parenthesis. The name of the low-alkaloid QTL is stated, when known.
Accession code	Accession name	SNP_1 (Lalb_Chr18_12359695)	SNP_2 (Lalb_Chr18_12359687)	SNP_3 (Lalb_Chr18_12357535)	SNP_4 (Lalb_Chr18_12357400)	Alkaloid status	Comments on sweet gene
Reference allele		G	A	A	A
Alternative allele		A	T	G	G
AUS4	Murringo	G/G	A/A	A/A	A/A	Sweet	pauper
CHL2	AMIGA	G/G	A/A	A/A	A/A	Sweet	pauper
CRO1	Zagrebeska	G/A	T/T	A/G	A/G	Bitter
CRO2	Muline-1	A/A	T/T	G/G	G/G	Bitter
CRO3	Lukoran	A/A	T/T	A/A	A/A	Bitter
CRO4	Muline-2	G/A	T/T	A/G	G/G	Bitter
DEU01	Jena	G/G	T/T	G/G	G/G	Bitter
DEU02	Bianca	G/G	A/A	A/A	A/A	Sweet	pauper (ref. 46 – Gladstones, 1970)
DEU03	Kraftquell	G/G	A/A	A/A	A/A	Sweet	pauper (ref. 46 – Gladstones, 1970)
DEU04	Pflugs_gela	G/G	A/T	A/A	A/G	Sweet	pauper (ref. 47 – Hackbarth, 1957)
DEU05	Knedener	G/G	T/T	A/A	A/A	Sweet	Presumed non-pauper
DEU06	Multolupa	G/G	T/T	A/A	G/G	Sweet	Presumed non-pauper
DEU07	Pflugs_ultra	G/G	A/A	A/A	A/A	Sweet	pauper (ref. 47 – Hackbarth, 1957)
DEU08	Hansa	G/G	A/A	A/A	A/A	Sweet	pauper (ref. 46 – Gladstones, 1970)
DEU09	Nahrquell_bitter	G/G	T/T	A/A	A/A	Sweet	nutricius (ref. 47 – Hackbarth, 1957)
DEU10	Neutra	A/A	T/T	A/A	G/G	Sweet/bitter	pauper (ref. 46 – Gladstones, 1970)
DEU11	Neuland	G/G	A/A	A/A	A/A	Sweet	exiguus (ref. 46 – Gladstones, 1970; ref. 48 – Harrison and Williams, 1982)
DEU13	Rimpaus	G/G	T/T	A/A	A/A	Bitter
DEU14	Nahrquell_sweet	G/G	T/T	A/A	A/A	Sweet	nutricius (ref. 47 – Hackbarth, 1957)
DZA1	ALB01	G/G	T/T	G/G	G/G	Bitter
DZA2	Algeria_P14-A4	A/A	T/T	G/G	G/G	Bitter
EGY1	EGY6517B	A/A	T/T	G/G	G/G	-
EGY2	EGY6435B	G/G	A/A	A/A	A/A	Sweet
EGY3	Egyptska	G/G	T/T	A/A	G/G	-
EGY4	EGY6484B	G/A	T/T	G/G	G/G	-
ESP01	Villa_Mesiias	A/A	T/T	A/A	A/A	Bitter
ESP02	Salamanca	A/A	T/T	G/G	G/G	Bitter
ESP03	Alcuescar	A/A	T/T	G/G	G/G	Bitter
ESP04	Naval_Villar_de_Ibor-2	A/A	T/T	A/A	A/A	Bitter
ESP05	Caceres	A/A	T/T	G/G	G/G	Bitter
ESP06	Esparragalejo	A/A	T/T	A/A	A/A	Bitter
ESP07	Bahona_de_Ibor	A/A	T/T	G/G	A/A	Bitter
ESP08	Benelup_de_Sidonia_	G/A	T/T	A/G	G/G	Bitter
ESP09	Burguillos_del_Cerro	A/A	T/T	A/G	A/G	Bitter
ESP10	Nava_de_Santaiago	A/A	T/T	G/G	G/G	Bitter
ESP11	La_Fragenda	A/A	T/T	G/G	G/G	Bitter
ESP13	Sotiel_coronada	A/A	T/T	A/A	A/A	Bitter
ESP14	Zarza	A/A	T/T	G/G	G/G	Bitter
ESP15	Saldana	A/A	T/T	G/G	G/G	Bitter
ESP16	Espiel	A/A	T/T	G/G	G/G	Bitter
ESP17	Rio_Piedras	A/A	T/T	G/G	A/A	Bitter
ESP18	Villar_del_Rey	A/A	T/T	G/G	G/G	Bitter
ESP19	Sant_Celoni	G/A	T/T	A/A	A/G	Bitter
ESP20	Belacazar	A/A	T/T	A/A	A/A	Bitter
ESP21	Albuquerque	G/G	T/T	A/A	G/G	Bitter
ESP22	Alcaracejos	A/A	T/T	G/G	G/G	Bitter
ESP23	Badajoz	A/A	T/T	G/G	A/A	Bitter
ESP24	Banobarez	A/A	T/T	G/G	G/G	Bitter
ESP25	Cazella_de_la_Sierra	A/A	T/T	A/G	A/G	Bitter
ESP26	Naval_Villar_de_Ibor-1	A/A	T/T	G/G	G/G	Bitter
ESP27	95138	A/A	T/T	A/A	A/A	Bitter
ESP28	Alcanices_Zamora	A/A	T/T	G/G	G/G	Bitter
ETH01	Vir490	A/A	T/T	A/A	G/G	Bitter
ETH02	Lomidir	A/A	T/T	G/G	G/G	Bitter
ETH03	Abala	A/A	T/T	G/G	G/G	Bitter
ETH04	Kirkata	A/A	T/T	G/G	G/G	Bitter
ETH05	Kossamba-1	A/A	T/T	G/G	G/G	Bitter
ETH06	Angetam_Abo	A/A	T/T	G/G	G/G	Bitter
ETH07	Linguaiza	A/A	T/T	G/G	G/G	Bitter
ETH08	Gumarta	A/A	T/T	G/G	G/G	Bitter
ETH09	Wado-1	A/A	T/T	G/G	G/G	Bitter
ETH10	Marmidir	A/A	T/T	G/G	G/G	Bitter
ETH11	Yigon	A/A	T/T	G/G	G/G	Bitter
ETH12	Kossamba-2	A/A	T/T	G/G	G/G	Bitter
ETH13	Sinograr	A/A	T/T	G/G	G/G	Bitter
ETH14	Kulchi-1	A/A	T/T	G/G	G/G	Bitter
ETH15	Kindasht	A/A	T/T	G/G	G/G	Bitter
ETH16	Wado-2	A/A	T/T	G/G	G/G	Bitter
ETH17	Lulit	A/A	T/T	G/G	G/G	Bitter
ETH18	Amasre	A/A	T/T	G/G	G/G	Bitter
ETH19	Fechito	A/A	T/T	G/G	G/G	Bitter
ETH20	Addisamba	A/A	T/T	G/G	G/G	Bitter
ETH21	Abeshem	A/A	T/T	G/G	G/G	Bitter
ETH22	Kulchi-2	A/A	T/T	G/G	G/G	Bitter
ETH23	Danda	A/A	T/T	G/G	G/G	Bitter
ETH24	Debir_Mender	A/A	T/T	G/G	G/G	Bitter
ETH25	Embamame	A/A	T/T	G/G	G/G	Bitter
ETH26	Kesel_Terara	A/A	T/T	G/G	G/G	Bitter
ETH27	Abugsh	A/A	T/T	G/G	G/G	Bitter
ETH28	Wotebet	A/A	T/T	G/G	G/G	Bitter
ETH29	Tach_Amba-1	A/A	T/T	G/G	G/G	Bitter
ETH30	Gerelta-1	A/A	T/T	G/G	G/G	Bitter
ETH31	Dogan	A/A	T/T	G/G	G/G	Bitter
ETH32	Chimamidir	A/A	T/T	G/G	G/G	Bitter
ETH34	Sinsala	A/A	T/T	G/G	G/G	Bitter
ETH35	Garma	A/A	T/T	G/G	G/G	Bitter
ETH36	Melit-1	A/A	T/T	G/G	G/G	Bitter
ETH37	Tach_Amba-2	A/A	T/T	G/G	G/G	Bitter
ETH38	Gerelta-2	A/A	T/T	G/G	G/G	Bitter
ETH39	Banja_Ber-1	A/A	T/T	G/G	G/G	Bitter
ETH42	Guber	A/A	T/T	G/G	G/G	Bitter
ETH43	Arogedebir	A/A	T/T	G/G	G/G	Bitter
ETH44	Melit-2	A/A	T/T	G/G	G/G	Bitter
ETH45	Lako_rep1	A/A	T/T	G/G	G/G	Bitter
ETH46	Lako_rep2	A/A	T/T	G/G	G/G	Bitter
ETH47	Gerinta	A/A	T/T	G/G	G/G	Bitter
ETH48	Banja_Ber-2	A/A	T/T	G/G	G/G	Bitter
ETH50	Gomenge-1	A/A	T/T	G/G	G/G	Bitter
ETH51	Debir-1	A/A	T/T	G/G	G/G	Bitter
ETH52	Melit-3	A/A	T/T	G/G	G/G	Bitter
ETH53	Wodashti	A/A	T/T	G/G	G/G	Bitter
ETH54	Wodebko-1	A/A	T/T	G/G	G/G	Bitter
ETH55	Hamus_Gebeya	A/A	T/T	G/G	G/G	Bitter
ETH56	Gomenge-2	A/A	T/T	G/G	G/G	Bitter
ETH57	Debir-2	A/A	T/T	G/G	G/G	Bitter
ETH59	Bursa	A/A	T/T	G/G	G/G	Bitter
ETH60	Koncha	A/A	T/T	G/G	G/G	Bitter
ETH61	Wodebko-2	A/A	T/T	G/G	G/G	Bitter
ETH62	Worebte	A/A	T/T	G/G	G/G	Bitter
ETH63	ETH013_6286	A/A	T/T	G/G	G/G	Bitter
ETH64_rep1	P27174	A/A	T/T	G/G	G/G	Bitter
ETH64_rep2	P27174	A/A	T/T	G/G	G/G	Bitter
ETH65	ETH013_13661	A/A	T/T	G/G	G/G	Bitter
ETH66	ETH013_13662	A/A	T/T	G/G	G/G	Bitter
ETH67	ETH013_13664	A/A	T/T	G/G	G/G	Bitter
ETH68	ETH013_13666	A/A	T/T	G/G	G/G	Bitter
FRA02	Clovis	G/G	A/A	A/A	A/A	Sweet	pauper
FRA03	ADAM	G/G	A/A	A/A	A/A	Sweet
FRA04	LA57-1	G/G	A/A	A/A	A/A	Sweet
FRA05	Energy	G/G	A/A	A/A	A/A	Sweet	pauper
FRA06	Figaro	G/G	A/A	A/A	A/A	Sweet	pauper
FRA07	Magnus	G/G	A/A	A/A	A/A	Sweet	pauper
FRA08	Orus	G/G	A/A	A/A	A/A	Sweet	pauper
FRA09	LA37-round_	G/G	T/T	A/A	A/A	Bitter
FRA10	Sulimo	G/G	A/A	A/A	A/A	Sweet	pauper
FRA11	Ulysse	G/G	A/A	A/A	A/A	Sweet	pauper
FRA12	LUCKY	G/G	A/A	A/A	A/A	Sweet
GBR1	Shinfield	G/G	A/A	A/A	A/A	Sweet
GRC01	Kissos	A/A	T/T	G/G	A/A	Bitter
GRC02	Iraklion	A/A	T/T	G/G	G/G	Bitter
GRC03	Nomos_Rethimno	G/A	T/T	A/A	A/A	Bitter
GRC04	Floria	A/A	T/T	A/A	A/A	Bitter
GRC05	Gavrion	G/G	T/T	G/G	G/G	Bitter
GRC06	Batsi_Wild	A/A	T/T	A/A	A/A	Bitter
GRC07	Kessarian	A/A	T/T	G/G	A/A	Bitter
GRC08	Batsi_Landrace	A/A	T/T	G/G	G/G	Bitter
GRC09	Allagi	G/G	T/T	G/G	G/G	Bitter
GRC10	Githion	A/A	T/T	A/A	A/G	Bitter
GRC11	Beodemiados	A/A	T/T	G/G	G/G	Bitter
GRC12	Vasilikon	A/A	T/T	G/G	G/G	Bitter
GRC13	Lakkopetra	G/A	T/T	A/G	A/A	Bitter
GRC14	Chora	A/A	T/T	G/G	G/G	Bitter
GRC15	Araxos	A/A	T/T	G/G	A/G	Bitter
GRC16	Thouria	A/A	T/T	A/A	A/A	Bitter
GRC17	Simopoulon	G/A	T/T	A/G	A/A	Bitter
GRC18	Georgitsi	A/A	T/T	G/G	G/G	Bitter
GRC19	Nemouta	A/A	T/T	G/G	G/G	Bitter
GRC20	Karavas	G/A	T/T	G/G	G/G	Bitter
GRC21	Livadaki	G/G	T/T	G/G	G/G	Bitter
GRC22	Artemisia	A/A	T/T	A/A	A/A	Bitter
GRC24	Agios_Nikon	G/G	T/T	A/A	A/A	Bitter
GRC25	MJS355-2	A/A	T/T	G/G	G/G	Bitter
GRC26	GRC5659B	A/A	T/T	G/G	G/G	Bitter
GRC27	Lup2171	A/A	T/T	G/G	A/A	Bitter
GRC28	GRC5262B	A/A	T/T	G/G	A/A	Bitter
GRC29	LUP6447	A/A	T/T	G/G	G/G	Bitter
GRC30	LUP212	G/A	T/T	G/G	G/G	Bitter
GRC31	MJS355-1	A/A	T/T	G/G	G/G	Bitter
GRC32	Megalopolis	A/A	T/T	G/G	G/G	Bitter
GRC33	LD_037	A/A	T/T	G/G	G/G	Bitter
GRC34	LD037_JB	A/A	T/T	G/G	G/G	Bitter
HUN2	Kisvardal1432-49	G/G	A/A	A/A	A/A	Sweet
HUN3	Sharkia_13	G/G	T/T	A/A	A/A	Bitter
HUN4	Gyulatanya	G/G	T/T	G/G	G/G	Sweet	Another sweet gene distinct from pauper (ref. 48 – Harrison and Williams, 1982)
HUN5	Tapioszele_II-85-1	A/A	T/T	G/G	G/G	Bitter
HUN6	Keredskedelmi	G/G	T/T	G/G	A/A	Bitter
ISR1	N3507	G/G	T/T	A/A	A/A	Bitter
ITA01	Pico_Frosinone	A/A	T/T	G/G	G/G	Bitter
ITA02	Mesagne	G/G	T/T	G/G	G/G	Bitter
ITA03	Grottaminorda	G/A	T/T	A/A	A/G	Bitter
ITA04	San_Vito	G/G	T/T	A/A	A/A	Bitter
ITA05	Poutignano	A/A	T/T	A/A	G/G	Bitter
ITA06	Alberobello	A/A	T/T	G/G	G/G	Bitter
ITA07	Locorotondo	A/A	T/T	A/G	A/G	Bitter
ITA08	Monte_Fiascone	A/A	T/T	A/G	A/G	Bitter
ITA09	Martina-1	G/G	T/T	A/A	A/A	Bitter
ITA11	Martina-2	A/A	T/T	A/A	A/A	Bitter
ITA12	Viterbo-2	A/A	T/T	A/G	A/G	Bitter
ITA13	San_Pancrazio	G/A	T/T	A/A	A/G	Bitter
ITA14	Viggiano	A/A	T/T	G/G	A/G	Bitter
ITA16	LUP2064	A/A	T/T	A/G	A/G	Bitter
ITA17	Multitalia	G/G	A/A	A/A	A/A	Sweet
JOR1	Baladi	A/A	T/T	G/G	A/A	Bitter
KEN1	KEN5274B	G/G	A/A	A/A	A/A	Sweet
KEN2	KEN5143B	A/A	T/T	G/G	G/G	Bitter
MAR1	Villax	A/A	T/T	A/G	A/G	Bitter
MAR2	CMO103	G/G	T/T	A/A	A/A	Bitter
MAR3	GM141	A/A	T/T	A/A	A/A	Bitter
POL2	Kali	G/G	A/A	A/A	A/A	Sweet
POL3	Przebedowski	G/G	A/A	A/A	A/A	Sweet
POL4	Kalina	G/G	A/A	A/A	A/A	Sweet
PRT01	Sintra	A/A	T/T	G/G	A/A	Bitter
PRT02	Odemira	A/A	T/T	A/G	A/G	Bitter
PRT03	Coruche	A/A	T/T	A/A	G/G	Bitter
PRT04	Palhoca	G/A	T/T	A/A	G/G	Bitter
PRT05	Porto_Villa_Real	A/A	T/T	A/A	A/A	Bitter
PRT06	Porto_do_Lagos	A/A	T/T	G/G	G/G	Bitter
PRT07	Almeirim	A/A	T/T	A/G	A/G	Bitter
PRT08	Tremoco	G/G	T/T	G/G	G/G	Bitter
PRT09	Rio_de_Talares	A/A	T/T	G/G	G/G	Bitter
PRT10	Montomoro-novo	A/A	T/T	A/G	A/G	Bitter
PRT12	Evora	A/A	T/T	G/G	G/G	Bitter
PRT13	Ameixal	A/A	T/T	A/A	A/A	Bitter
PRT14	Portel	A/A	T/T	G/G	G/G	Bitter
PRT17	Reguencos_de_Monsaraz	A/A	T/T	A/G	A/A	Bitter
PRT19	Population_Azorski	A/A	T/T	A/A	G/G	Bitter
PRT21	Mimosa	A/A	T/T	A/G	A/A	Bitter
PRT23	Bensafrim	A/A	T/T	G/G	A/G	Bitter
PRT24	Montijo	A/A	T/T	G/G	A/G	Bitter
PRT25	Redondo	A/A	T/T	A/A	A/A	Bitter
RUS2	Start	G/G	T/T	A/A	A/A	Sweet	exiguus (ref. 18 – Rychel et al., 2019)
SUD1	Vir1930	G/G	T/T	A/A	A/A	Bitter
SUD2	Vir1642	A/A	T/T	G/G	G/G	Bitter
SUD3	Vir1643	A/A	T/T	G/G	G/G	Bitter
SUD4	Hudeiba	G/A	T/T	A/A	A/A	Bitter
SUD5	Atbara	G/G	T/T	G/G	G/G	Bitter
SYR1	SYR6258B	G/G	T/T	A/A	A/A	Bitter
TUR1	Konya	G/A	T/T	A/G	A/A	Bitter
UKR25_Rep1	Kiev_Mutant	G/G	A/A	A/A	A/A	Sweet	pauper
UKR25_Rep2	Kiev_Mutant	G/G	A/A	A/A	A/A	Sweet	pauper
UKR28	Primorsky	G/G	A/A	A/A	A/A	Sweet
UKR29	Gorizont	G/G	A/A	A/A	A/A	Sweet
UKR31	Dieta_sweet	G/G	T/T	A/A	A/A	Sweet	Suspected exiguus
UKR32	Dieta_bitter	G/G	T/T	A/A	A/A	Bitter	Suspected exiguus
UNK1	Terre	G/G	T/T	A/G	A/G	-
USA1	Arkansas_34	G/G	A/A	A/A	A/A	Sweet
USSR2	Lotos	G/G	A/A	A/A	A/A	Sweet	pauper (ref. 18 – Rychel et al., 2019)
USSR3	Solnecnyj	G/G	A/A	A/A	A/A	Sweet
USSR5	Lithuanian662	G/G	T/T	A/G	A/G	Bitter
