# Supplementary material for: The causal mutation leading to sweetness in modern white lupin cultivars
Source: Sci Adv. 2023 Aug 4;9(31):eadg8866. doi: 10.1126/sciadv.adg8866 (PMC10403207; doi:10.1126/sciadv.adg8866)
Supplement: Supplementary file 2 — Tables S1 to S5 [file sciadv.adg8866_tables_s1_to_s5.zip › adg8866_Table_S3.xlsx]

## Sheet: Table S3
Table S3. Analysis of bitter white lupin accessions previously found to carry the Amiga SNP_2 variant. The lines were sourced from the same seed collection as Rychel, et al., 2019 (ref. 18) and were marked as primitive forms or collected from the wild. We were unable to find individuals with the Amiga variant at SNP_2. Genotyping was performed by Sanger sequencing on DNA extracted from the leaves…
Maternal line	Individual	SNP_1 (Lalb_Chr18_12359695)	SNP_2 (Lalb_Chr18_12359687)	SNP_3 (Lalb_Chr18_12357535)	SNP_4 (Lalb_Chr18_12357400)	Total alkaloid content (% of seed dry weight)
San Felices	95015_1	A/A	T/T	G/G	G/G	2.29
Oeiras-930/3	95023_1	A/A	T/T	G/G	G/G	3.54
	95023_2	G/A	A/T	G/G	A/A	3.66
	95023_3	G/A	A/T	G/A	A/A	4.79
	95023_4	A/A	T/T	G/A	A/A	4.62
Population-8062	95064_1	G/A	A/T	G/A	A/A	2.02
	95064_2	A/A	T/T	G/A	G/A	2.55
	95064_3	A/A	T/T	G/G	G/G	4.61
	95064_4	A/A	T/T	G/G	G/A	2.17
