# Supplementary material for: The causal mutation leading to sweetness in modern white lupin cultivars
Source: Sci Adv. 2023 Aug 4;9(31):eadg8866. doi: 10.1126/sciadv.adg8866 (PMC10403207; doi:10.1126/sciadv.adg8866)
Supplement: Supplementary file 2 — Tables S1 to S5 [file sciadv.adg8866_tables_s1_to_s5.zip › adg8866_Table_S4.xlsx]

## Sheet: Table S4
Table S4. Total alkaloid content in the seeds of AT mutant narrow-leafed lupin plants. Homozygous wild-type (AT_WT) and mutant AT plants (AT_KO) derived from the same heterozygous mutant parent were grown under controlled conditions and the alkaloid content in their mature seeds was measured by GC-FID. For comparison, we included seeds from other wild-type plants (Oskar is the cultivar from which…
Genotype	Growing conditions	Total alkaloid content (% of seed dry weight)	% of total alkaloid content
			Lupanine (9)	13-hydroxylupanine (7)	Angustifoline (11)	Isolupanine (8)	Sparteine	Ammodendrine (6)	Multiflorine
AT_WT	Growth chamber	3.07052	34.3	43.7	20.41	1.53	0.01	0.05	0
AT_KO	Growth chamber	0.02772	1.18	69.53	28.3	0.98	0	0	0
Oskar (WT)	Growth chamber	3.66569	35.48	40.56	22.06	1.85	0.01	0.03	0
	From breeder	2.22284	49.36	32.15	16.53	1.8	0.03	0.13	0
Iris (sweet)	Growth chamber	0.03971	18.75	45.28	16.75	9.21	0	0	10.02
	From breeder	0.01015	46.64	30.08	6.33	8.39	0	0	8.56
