# Supplementary material for: The causal mutation leading to sweetness in modern white lupin cultivars
Source: Sci Adv. 2023 Aug 4;9(31):eadg8866. doi: 10.1126/sciadv.adg8866 (PMC10403207; doi:10.1126/sciadv.adg8866)
Supplement: Supplementary file 2 — Tables S1 to S5 [file sciadv.adg8866_tables_s1_to_s5.zip › adg8866_Table_S5.xlsx]

## Sheet: Table S5
Table S5. List of DNA oligos used in this study.
Name	Sequence	Target	Sequence ID of target	Purpose
LalbAT_F1	CATAGAAGACATGAAGTAGAAGTC	AT from white lupin	Lalb_Chr18g0051511	Genotyping the AT SNP_1 (Lalb_Chr18_12359695) and SNP_2 (Lalb_Chr18_12359687) by PCR and Sanger sequencing
LalbAT_R1	CTTTGAGAGGGCTTGTTTGAG	AT from white lupin	Lalb_Chr18g0051511	Genotyping the AT SNP_1 (Lalb_Chr18_12359695) and SNP_2 (Lalb_Chr18_12359687) by PCR and Sanger sequencing
LalbAT_F2	GAAAATGAATACCCACATCCA	AT from white lupin	Lalb_Chr18g0051511	Genotyping the AT SNP_3 (Lalb_Chr18_12357535) and SNP_4 (Lalb_Chr18_12357400) by PCR and Sanger sequencing
LalbAT_R2	GCACTGAGAAAACAAGCAAA	AT from white lupin	Lalb_Chr18g0051511	Genotyping the AT SNP_3 (Lalb_Chr18_12357535) and SNP_4 (Lalb_Chr18_12357400) by PCR and Sanger sequencing
LDC_pEAQ_U_FW	GGCTTAAUATGCCTTCACTACTACTGAG	LDC from narrow-leafed lupin cultivar Oskar	AB560664	USER cloning into pEAQ-USER
LDC_pEAQ_U_RV	GGTTTAAUTTAGAACATAGATTTTTCCATCG	LDC from narrow-leafed lupin cultivar Oskar	AB560664	USER cloning into pEAQ-USER
CAO_pEAQ_U_FW	GGCTTAAUATGGCTTCAGCTTCTGAAAAA	CAO from narrow-leafed lupin cultivar Oskar	MF152953	USER cloning into pEAQ-USER
CAO_pEAQ_U_RV	GGTTTAAUTTAGAGCTTTGATGCTAAGGAATTC	CAO from narrow-leafed lupin cultivar Oskar	MF152953	USER cloning into pEAQ-USER
CAO_Seq_RV	TTCCACAACCTGATTCAAAGC	CAO from narrow-leafed lupin cultivar Oskar	MF152953	Sanger sequencing of CAO after cloning into pEAQ-USER
AT_pEAQ_U_FW	GGCTTAAUATGGCATATCAAATGGCATCACTGAAAATTG	AT from white lupin accession P27174	Lalb_Chr18g0051511	USER cloning into pEAQ-USER
AT_pEAQ_U_RV	GGTTTAAUCTAAGGTGTAATAACCTTGAGAGCTTCCATC	AT from white lupin accession P27174	Lalb_Chr18g0051511	USER cloning into pEAQ-USER
pEAQ_Seq_FW	GCTTCTGTATATTCTGCCCAAATTCG	pEAQ-USER		Sanger sequencing of pEAQ-USER constructs and culture PCR
pEAQ_Seq_RV	CCGCTCACCAAACATAGAAATGC	pEAQ-USER		Sanger sequencing of pEAQ-USER constructs and culture PCR
P27174_pET24_U_FW	GGCCTTAAUGGCTTACCAGATGGCTAG	E. coli codon-optimized AT variant P27174	DNA Sequence 5 in Supplementary Materials	USER cloning into pET24-HMP-USER
P27174_pET24_U_RV	GGATTAAUTTACGGCGTGATGACTTTCAGTGC	E. coli codon-optimized AT variant P27174	DNA Sequence 5 in Supplementary Materials	USER cloning into pET24-HMP-USER
P27174_D35EMut_U_FW	ACCGCCCGUACCCGGA	E. coli codon-optimized AT variant P27174		Introducting the D35E mutation into AT (P27174) by USER fusion
P27174_D35EMut_U_RV	ACGGGCGGUGCTCCAAAGTA	E. coli codon-optimized AT variant P27174		Introducting the D35E mutation into AT (P27174) by USER fusion
Amiga_pET24_U_FW	GGCCTTAAUGGCTTACCAGATGGCC	E. coli codon-optimized AT variant Amiga	DNA Sequence 4 in Supplementary Materials	USER cloning into pET24-HMP-USER
Amiga_pET24_U_RV	GGATTAAUTTAGGGGGTGATCACTTTCAGGGC	E. coli codon-optimized AT variant Amiga	DNA Sequence 4 in Supplementary Materials	USER cloning into pET24-HMP-USER
Amiga_E35DMut_U_FW	ACCACCGUCCTTACCCCGACTC	E. coli codon-optimized AT variant Amiga		Introducing the E35D mutation into AT (Amiga) by USER fusion
Amiga_E35DMut_U_RV	ACGGTGCUCCAGCGCG	E. coli codon-optimized AT variant Amiga		Introducing the E35D mutation into AT (Amiga) by USER fusion
pET24-HMP_Seq_FW	TAATACGACTCACTATAG	pET24-HMP-USER		Sanger sequencing of pET24-HMP constructs and culture PCR
pET24-HMP_Seq_RV	GCTAGTTATTGCTCAGCGG	pET24-HMP-USER		Sanger sequencing of pET24-HMP constructs and culture PCR
AT_TaqMan_FW	GGTTTCACAATTGGAATGAG	AT from narrow-leafed lupin cultivar Oskar		Primer for TaqMan assay for genotyping mutant narrow-leafed lupin DNA library
AT_TaqMan_RV	TTTTACCACTTGCCAGTTC	AT from narrow-leafed lupin cultivar Oskar		Primer for TaqMan assay for genotyping mutant narrow-leafed lupin DNA library
ATWT_TaqMan_HEX	ATGGTTGGGGAGCATG	ATWT allele from narrow-leafed lupin cultivar Oskar		ATWT allele-specific probe for TaqMan assay containing HEX fluorophore and BHQ1 quencer
ATKO_TaqMan_FAM	ATGGTTGAGGAGCATGT	ATKO allele from narrow-leafed lupin cultivar Oskar		ATKO allele-specific probe for TaqMan assay containing FAM fluorophore and BHQ1 quencer
ATKO_GnTp_FW	ATCCAGTTTCGTTCAAGTTGACCAAATTCC	AT from narrow-leafed lupin cultivar Oskar	DNA Sequence 7 in Supplementary Materials	Genotyping the narrow-leafed lupin M3 ATKO plants by PCR and Sanger sequencing
ATKO_GnTp_RV	CCTTGCTCTTGATCTCCACACATATGC	AT from narrow-leafed lupin cultivar Oskar	DNA Sequence 7 in Supplementary Materials	Genotyping the narrow-leafed lupin M3 ATKO plants by PCR and Sanger sequencing
